# Supplementary material for: Collagen VI sustains cell stemness and chemotherapy resistance in glioblastoma
Source: Cell Mol Life Sci. 2023 Jul 28;80(8):233. doi: 10.1007/s00018-023-04887-5 (PMC10382393; doi:10.1007/s00018-023-04887-5)
Supplement: Supplementary file 2 — Supplementary file2 (XLSX 17 KB) [file 18_2023_4887_MOESM2_ESM.xlsx]

## Sheet: Foglio1
Collagen VI sustains cell stemness and chemotherapy resistance in glioblastoma.
Cellular and Molecular Life Sciences
Correspondence to: Luca Persano, PhD email: luca.persano@unipd.it Ph: +390498215487 Department of Women and Children’s Health, University of Padova via Giustiniani 3, 35127 Padova, Italy.
Supplementary Table S4
Gene name	Modulation
RPTOR	up-regulated
STX3	up-regulated
ITGA5	up-regulated
PTPN23	up-regulated
NEK11	up-regulated
PMPCA	up-regulated
MICU3	up-regulated
FAM214A	up-regulated
CAMKMT	up-regulated
NTSR1	up-regulated
FLT1	up-regulated
BTN2A1	up-regulated
KBTBD8	up-regulated
ITGB1BP1	up-regulated
NDUFAF4	up-regulated
NETO2	up-regulated
SPATA5L1	up-regulated
TET3	up-regulated
NCBP2AS2	up-regulated
MYH15	up-regulated
GPNMB	up-regulated
ABL2	up-regulated
HIVEP2	up-regulated
BBS12	up-regulated
LOC730183	up-regulated
GRIK1-AS2	up-regulated
ATF3	up-regulated
SLC7A5	up-regulated
UTS2B	up-regulated
JADE3	up-regulated
UTS2	up-regulated
LINS1	up-regulated
BBOF1	up-regulated
CFAP54	up-regulated
ERBB3	up-regulated
CDK8	up-regulated
TMEM196	up-regulated
ATP6V1H	up-regulated
AGAP6	up-regulated
RASA2	up-regulated
PTK2	up-regulated
MOK	up-regulated
DCBLD1	up-regulated
CLEC2B	up-regulated
C3AR1	up-regulated
SLC25A27	up-regulated
DUSP5	up-regulated
RAB29	up-regulated
SCML2	up-regulated
GPCPD1	up-regulated
EDNRA	up-regulated
RSPH4A	up-regulated
GEMIN7	up-regulated
ZFP69B	up-regulated
DEPDC5	up-regulated
CDKL4	up-regulated
KIF27	up-regulated
TMEM38B	up-regulated
GCFC2	up-regulated
PRXL2C	up-regulated
DCAF4L2	up-regulated
LMBR1L	up-regulated
EPM2A	up-regulated
SH2B3	up-regulated
LPXN	up-regulated
ZNF415	up-regulated
DCUN1D5	up-regulated
SMAGP	up-regulated
CD58	up-regulated
CRY1	up-regulated
PPP3CC	up-regulated
TTC21B	up-regulated
NEK7	up-regulated
BBS5	up-regulated
MILR1	up-regulated
ZNF92	up-regulated
ANKRD12	up-regulated
ALG6	up-regulated
KIN	up-regulated
ANKRD42	up-regulated
LSMEM1	up-regulated
CCDC88C	up-regulated
MIA2	up-regulated
IL13RA2	up-regulated
HRH2	up-regulated
NME6	up-regulated
NAV3	up-regulated
LRRIQ1	up-regulated
OSCP1	up-regulated
PRKAB2	up-regulated
PAQR3	up-regulated
FST	up-regulated
VEGFC	up-regulated
SGK1	up-regulated
TTC12	up-regulated
ALG5	up-regulated
C20orf194	up-regulated
USP12	up-regulated
ENKUR	up-regulated
AGMO	up-regulated
STX11	up-regulated
H1-0	up-regulated
AZI2	up-regulated
BCL7A	up-regulated
SPEN	up-regulated
EFCAB5	up-regulated
ATG4D	up-regulated
CCN3	up-regulated
MARCHF8	up-regulated
NPIPA1	up-regulated
VPS33B	up-regulated
DNAJC25	up-regulated
AFTPH	up-regulated
ALKBH8	up-regulated
AGAP4	up-regulated
MFSD5	up-regulated
GKAP1	up-regulated
OSTM1	up-regulated
RNF19A	up-regulated
CLBA1	up-regulated
ZSWIM6	up-regulated
SEC61A2	up-regulated
KMT2B	up-regulated
RRH	up-regulated
WRAP73	up-regulated
PEX5L	up-regulated
KIF9	up-regulated
SLC7A11	up-regulated
INO80	up-regulated
HMGA1	up-regulated
QTRT2	up-regulated
LBH	up-regulated
FSD1L	up-regulated
ARRDC4	up-regulated
FAM180A	up-regulated
ABHD17C	up-regulated
CCDC62	up-regulated
TNFAIP3	up-regulated
C6orf120	up-regulated
LY96	up-regulated
GDPD1	up-regulated
TMC7	up-regulated
UTP15	up-regulated
TXNIP	up-regulated
MMP1	up-regulated
TMEM62	up-regulated
FMN2	up-regulated
PPIL6	up-regulated
MAMLD1	up-regulated
ZFYVE9	up-regulated
ZNF622	up-regulated
BIRC3	up-regulated
STEAP1	up-regulated
C3orf62	up-regulated
CNTNAP1	down-regulated
RTKN2	down-regulated
IRS4	down-regulated
ADD3	down-regulated
LUM	down-regulated
NID1	down-regulated
SESN3	down-regulated
SLC29A4	down-regulated
OGN	down-regulated
CEND1	down-regulated
APELA	down-regulated
SLC23A2	down-regulated
TEK	down-regulated
MIR1915HG	down-regulated
LYPLA1	down-regulated
SERTAD4	down-regulated
ANOS1	down-regulated
ITPRID2	down-regulated
SORT1	down-regulated
TP53INP1	down-regulated
CKB	down-regulated
INSC	down-regulated
ALCAM	down-regulated
IDI1	down-regulated
PDE5A	down-regulated
WNT11	down-regulated
THBS1	down-regulated
SEPTIN4	down-regulated
EPGN	down-regulated
EGR1	down-regulated
CIP2A	down-regulated
TIMELESS	down-regulated
PBRM1	down-regulated
RPA3	down-regulated
LRRN3	down-regulated
SRR	down-regulated
MAP2K6	down-regulated
CAPN6	down-regulated
DCX	down-regulated
TMEM64	down-regulated
PCYOX1L	down-regulated
VCAM1	down-regulated
PDGFRB	down-regulated
ADAMTS19	down-regulated
RAB27B	down-regulated
ALDH6A1	down-regulated
MATN2	down-regulated
GUCA1C	down-regulated
C1orf198	down-regulated
HHIP	down-regulated
SLC35A3	down-regulated
TRIL	down-regulated
HMMR	down-regulated
FGFR2	down-regulated
CDK19	down-regulated
SAMD9L	down-regulated
RAB20	down-regulated
PCP4	down-regulated
ARHGEF39	down-regulated
BARD1	down-regulated
SLC44A1	down-regulated
CNTNAP4	down-regulated
DCHS1	down-regulated
COL6A1	down-regulated
CMKLR1	down-regulated
MXRA5	down-regulated
CAMK1G	down-regulated
GREM1	down-regulated
PARP9	down-regulated
NLGN3	down-regulated
RAB7B	down-regulated
GAB1	down-regulated
BMP5	down-regulated
TMEM26	down-regulated
CCL2	down-regulated
ANGPT1	down-regulated
C1QL4	down-regulated
CACNA2D3	down-regulated
DGKK	down-regulated
DEPDC1	down-regulated
